# Supplementary material for: Beyond Patient Characteristics: A Narrative Review of Contextual Factors Influencing Involuntary Admissions in Mental Health Care
Source: Healthcare (Basel). 2023 Jul 9;11(14):1986. doi: 10.3390/healthcare11141986 (PMC10379438; doi:10.3390/healthcare11141986)
Supplement: Supplementary file 1 [file healthcare-11-01986-s001.zip]

Archive with 1 entries (1 files):
- healthcare-2430202-supplementary.pdf
